# Supplementary material for: Minimally Invasive Surgery for Mitral Valve Endocarditis: A Systematic Review and Meta-Analysis of Reconstructed Time-to-Event Data
Source: J Pers Med. 2026 Jun 29;16(7):350. doi: 10.3390/jpm16070350 (PMC13412392; doi:10.3390/jpm16070350)
Supplement: Supplementary file 1 [file jpm-16-00350-s001.zip]

Archive with 1 entries (1 files):
- jpm-4318065-supplementary.pdf
